# Supplementary material for: Impact of Atorvastatin on Skeletal Muscle Mitochondrial Activity, Locomotion and Axonal Excitability—Evidence from ApoE-/- Mice
Source: Int J Mol Sci. 2022 May 12;23(10):5415. doi: 10.3390/ijms23105415 (PMC9141374; doi:10.3390/ijms23105415)
Supplement: Supplementary file 1 [file ijms-23-05415-s001.zip]

Archive with 1 entries (1 files):
- ijms-1701870-supplementary.pdf
